# Supplementary material for: Synthesis of Carvacrol-Loaded Invasomes Nanoparticles Improved Acaricide Efficacy, Cuticle Invasion and Inhibition of Acetylcholinestrase against Hard Ticks
Source: Microorganisms. 2023 Mar 13;11(3):733. doi: 10.3390/microorganisms11030733 (PMC10057972; doi:10.3390/microorganisms11030733)
Supplement: Supplementary file 1 [file microorganisms-11-00733-s001.zip]

Archive with 4 entries (4 files):
- microorganisms-2242356-Figure S1.jpg
- microorganisms-2242356-supplementary.jpg
- microorganisms-2242356-supplementary.mp4
- microorganisms-2242356-video S1.mp4
